# Supplementary material for: Automatic recording of rare behaviors of wild animals using video bio-loggers with on-board light-weight outlier detector
Source: PNAS Nexus. 2024 Jan 16;3(1):pgad447. doi: 10.1093/pnasnexus/pgad447 (PMC10791039; doi:10.1093/pnasnexus/pgad447)
Supplement: pgad447_Supplementary_Data [file pgad447_supplementary_data.zip]

Archive with 5 entries (5 files):
- PNASNEXUS-PNASNEXUS-2023-00540RR-s03.mp4
- PNASNEXUS-PNASNEXUS-2023-00540RR-s04.txt
- pgad447f5.tif
- PNASNEXUS-PNASNEXUS-2023-00540RR-s01.pdf
- PNASNEXUS-PNASNEXUS-2023-00540RR-s02.mp4
