# Supplementary material for: Automatic recording of rare behaviors of wild animals using video bio-loggers with on-board light-weight outlier detector
Source: PNAS Nexus. 2024 Jan 16;3(1):pgad447. doi: 10.1093/pnasnexus/pgad447 (PMC10791039; doi:10.1093/pnasnexus/pgad447)
Supplement: pgad447_Supplementary_Data [file pgad447_supplementary_data.zip › PNASNEXUS-PNASNEXUS-2023-00540RR-s04.txt]

The data and codes are available at:
https://zenodo.org/doi/10.5281/zenodo.4007787


- BuildingIsolationForest: jupyter notebook for constructing an outlier detector(isolation forest) and extracted features from past ACC and depth data. The notebook generates classification results by an outlier detector, which is used to construct a decision tree. To build a decision tree, refer to :
https://github.com/t-m-comp/logbot2020/tree/v1.0.0
- CollectedData: Unlabeled sensor data collected in this study. The file name shows an identifier of a bird.
